# Supplementary material for: Bird-window collisions: Mitigation efficacy and risk factors across two years
Source: PeerJ. 2021 Jul 28;9:e11867. doi: 10.7717/peerj.11867 (PMC8325430; doi:10.7717/peerj.11867)
Supplement: Supplemental Information 1 [file peerj-09-11867-s001.xlsx]

## Sheet: Fig1Data
Strike_wkSum2grp	CtlExp_mean	Bldg1to8	Yr_1or2	week
0	1	1	1	1
0	1	1	1	2
0	1	1	1	3
0	1	1	1	4
0	1	1	1	5
0	1	1	1	6
0	1	1	1	7
0	1	1	1	8
0	1	1	1	9
0	1	1	1	10
0	1	1	1	11
0	1	1	1	12
0	1	1	1	13
0	1	1	1	14
0	1	1	1	15
0	1	1	1	16
2	1	1	1	17
7	1	1	1	18
0	1	1	1	19
1	1	1	1	20
0	1	1	2	1
0	1	1	2	2
0	1	1	2	3
0	1	1	2	4
0	1	1	2	5
0	1	1	2	6
0	1	1	2	7
0	1	1	2	8
1	1	1	2	9
3	1	1	2	10
1	1	1	2	11
0	1	1	2	12
0	1	1	2	13
0	1	1	2	14
0	1	1	2	15
0	1	1	2	16
0	1	1	2	17
0	1	1	2	18
0	1	1	2	19
0	1	1	2	20
0	2	1	1	1
0	2	1	1	2
0	2	1	1	3
0	2	1	1	4
0	2	1	1	5
0	2	1	1	6
0	2	1	1	7
0	2	1	1	8
0	2	1	1	9
0	2	1	1	10
0	2	1	1	11
0	2	1	1	12
0	2	1	1	13
0	2	1	1	14
0	2	1	1	15
0	2	1	1	16
0	2	1	1	17
3	2	1	1	18
0	2	1	1	19
0	2	1	1	20
0	2	1	2	1
0	2	1	2	2
0	2	1	2	3
0	2	1	2	4
0	2	1	2	5
0	2	1	2	6
0	2	1	2	7
0	2	1	2	8
0	2	1	2	9
0	2	1	2	10
0	2	1	2	11
0	2	1	2	12
0	2	1	2	13
0	2	1	2	14
0	2	1	2	15
0	2	1	2	16
0	2	1	2	17
0	2	1	2	18
0	2	1	2	19
0	2	1	2	20
0	1	2	1	1
0	1	2	1	2
0	1	2	1	3
0	1	2	1	4
1	1	2	1	5
0	1	2	1	6
0	1	2	1	7
0	1	2	1	8
0	1	2	1	9
0	1	2	1	10
0	1	2	1	11
0	1	2	1	12
0	1	2	1	13
0	1	2	1	14
0	1	2	1	15
0	1	2	1	16
0	1	2	1	17
0	1	2	1	18
0	1	2	1	19
0	1	2	1	20
0	1	2	2	1
0	1	2	2	2
0	1	2	2	3
0	1	2	2	4
0	1	2	2	5
0	1	2	2	6
0	1	2	2	7
0	1	2	2	8
0	1	2	2	9
0	1	2	2	10
0	1	2	2	11
0	1	2	2	12
1	1	2	2	13
0	1	2	2	14
0	1	2	2	15
0	1	2	2	16
0	1	2	2	17
0	1	2	2	18
0	1	2	2	19
0	1	2	2	20
0	2	2	1	1
0	2	2	1	2
0	2	2	1	3
0	2	2	1	4
0	2	2	1	5
0	2	2	1	6
0	2	2	1	7
1	2	2	1	8
0	2	2	1	9
0	2	2	1	10
1	2	2	1	11
0	2	2	1	12
1	2	2	1	13
0	2	2	1	14
0	2	2	1	15
0	2	2	1	16
0	2	2	1	17
5	2	2	1	18
0	2	2	1	19
2	2	2	1	20
0	2	2	2	1
0	2	2	2	2
0	2	2	2	3
0	2	2	2	4
0	2	2	2	5
0	2	2	2	6
0	2	2	2	7
1	2	2	2	8
0	2	2	2	9
0	2	2	2	10
0	2	2	2	11
0	2	2	2	12
0	2	2	2	13
0	2	2	2	14
0	2	2	2	15
0	2	2	2	16
0	2	2	2	17
0	2	2	2	18
0	2	2	2	19
0	2	2	2	20

## Sheet: Table3Data
StrikeSum	Pear	Mirror	GoodWin	season	Yr0or1	Bldg1to8	ObDay
0	1	1	0	0	0	1	0
0	1	0	0	0	0	2	0
0	0	0	0	0	0	3	0
0	1	0	0	0	0	4	0
2	0	0	0	0	0	5	0
0	0	0	0	0	0	6	0
0	0	0	1	0	0	7	0
0	0	0	1	0	0	8	0
0	1	1	0	0	0	1	1
0	1	0	0	0	0	2	1
0	0	0	0	0	0	3	1
0	1	0	0	0	0	4	1
0	0	0	0	0	0	5	1
1	0	0	0	0	0	6	1
0	0	0	1	0	0	7	1
0	0	0	1	0	0	8	1
0	1	1	0	0	0	1	2
0	1	0	0	0	0	2	2
0	0	0	0	0	0	3	2
0	1	0	0	0	0	4	2
0	0	0	0	0	0	5	2
0	0	0	0	0	0	6	2
0	0	0	1	0	0	7	2
0	0	0	1	0	0	8	2
0	1	1	0	0	0	1	3
0	1	0	0	0	0	2	3
0	0	0	0	0	0	3	3
0	1	0	0	0	0	4	3
0	0	0	0	0	0	5	3
0	0	0	0	0	0	6	3
0	0	0	1	0	0	7	3
0	0	0	1	0	0	8	3
0	1	1	0	0	0	1	4
0	1	0	0	0	0	2	4
0	0	0	0	0	0	3	4
0	1	0	0	0	0	4	4
1	0	0	0	0	0	5	4
1	0	0	0	0	0	6	4
0	0	0	1	0	0	7	4
0	0	0	1	0	0	8	4
0	1	1	0	0	0	1	5
0	1	0	0	0	0	2	5
0	0	0	0	0	0	3	5
0	1	0	0	0	0	4	5
1	0	0	0	0	0	5	5
0	0	0	0	0	0	6	5
1	0	0	1	0	0	7	5
0	0	0	1	0	0	8	5
0	1	1	0	0	0	1	6
0	1	0	0	0	0	2	6
0	0	0	0	0	0	3	6
0	1	0	0	0	0	4	6
0	0	0	0	0	0	5	6
0	0	0	0	0	0	6	6
0	0	0	1	0	0	7	6
0	0	0	1	0	0	8	6
0	1	1	0	0	0	1	7
0	1	0	0	0	0	2	7
0	0	0	0	0	0	3	7
0	1	0	0	0	0	4	7
0	0	0	0	0	0	5	7
0	0	0	0	0	0	6	7
0	0	0	1	0	0	7	7
0	0	0	1	0	0	8	7
0	1	1	0	0	0	1	8
0	1	0	0	0	0	2	8
0	0	0	0	0	0	3	8
0	1	0	0	0	0	4	8
0	0	0	0	0	0	5	8
0	0	0	0	0	0	6	8
0	0	0	1	0	0	7	8
0	0	0	1	0	0	8	8
0	1	1	0	0	0	1	9
0	1	0	0	0	0	2	9
0	0	0	0	0	0	3	9
0	1	0	0	0	0	4	9
0	0	0	0	0	0	5	9
0	0	0	0	0	0	6	9
0	0	0	1	0	0	7	9
0	0	0	1	0	0	8	9
0	1	1	0	0	0	1	10
0	1	0	0	0	0	2	10
0	0	0	0	0	0	3	10
0	1	0	0	0	0	4	10
0	0	0	0	0	0	5	10
0	0	0	0	0	0	6	10
0	0	0	1	0	0	7	10
0	0	0	1	0	0	8	10
0	1	1	0	0	0	1	11
0	1	0	0	0	0	2	11
0	0	0	0	0	0	3	11
0	1	0	0	0	0	4	11
0	0	0	0	0	0	5	11
0	0	0	0	0	0	6	11
0	0	0	1	0	0	7	11
0	0	0	1	0	0	8	11
0	1	1	0	0	0	1	12
0	1	0	0	0	0	2	12
0	0	0	0	0	0	3	12
0	1	0	0	0	0	4	12
0	0	0	0	0	0	5	12
1	0	0	0	0	0	6	12
1	0	0	1	0	0	7	12
0	0	0	1	0	0	8	12
0	1	1	0	0	0	1	13
0	1	0	0	0	0	2	13
0	0	0	0	0	0	3	13
0	1	0	0	0	0	4	13
0	0	0	0	0	0	5	13
0	0	0	0	0	0	6	13
0	0	0	1	0	0	7	13
0	0	0	1	0	0	8	13
0	1	1	0	0	0	1	14
1	1	0	0	0	0	2	14
0	0	0	0	0	0	3	14
0	1	0	0	0	0	4	14
0	0	0	0	0	0	5	14
0	0	0	0	0	0	6	14
0	0	0	1	0	0	7	14
0	0	0	1	0	0	8	14
0	1	1	0	0	0	1	15
0	1	0	0	0	0	2	15
0	0	0	0	0	0	3	15
0	1	0	0	0	0	4	15
0	0	0	0	0	0	5	15
0	0	0	0	0	0	6	15
0	0	0	1	0	0	7	15
0	0	0	1	0	0	8	15
0	1	1	0	0	0	1	16
0	1	0	0	0	0	2	16
0	0	0	0	0	0	3	16
0	1	0	0	0	0	4	16
0	0	0	0	0	0	5	16
0	0	0	0	0	0	6	16
0	0	0	1	0	0	7	16
0	0	0	1	0	0	8	16
0	1	1	0	0	0	1	17
0	1	0	0	0	0	2	17
0	0	0	0	0	0	3	17
1	1	0	0	0	0	4	17
0	0	0	0	0	0	5	17
0	0	0	0	0	0	6	17
0	0	0	1	0	0	7	17
0	0	0	1	0	0	8	17
0	1	1	0	0	0	1	18
0	1	0	0	0	0	2	18
0	0	0	0	0	0	3	18
0	1	0	0	0	0	4	18
0	0	0	0	0	0	5	18
1	0	0	0	0	0	6	18
0	0	0	1	0	0	7	18
0	0	0	1	0	0	8	18
0	1	1	0	0	0	1	19
0	1	0	0	0	0	2	19
0	0	0	0	0	0	3	19
0	1	0	0	0	0	4	19
0	0	0	0	0	0	5	19
0	0	0	0	0	0	6	19
0	0	0	1	0	0	7	19
0	0	0	1	0	0	8	19
0	1	1	0	0	0	1	20
0	1	0	0	0	0	2	20
0	0	0	0	0	0	3	20
0	1	0	0	0	0	4	20
0	0	0	0	0	0	5	20
0	0	0	0	0	0	6	20
0	0	0	1	0	0	7	20
0	0	0	1	0	0	8	20
0	1	1	0	1	0	1	21
0	1	0	0	1	0	2	21
0	0	0	0	1	0	3	21
0	1	0	0	1	0	4	21
0	0	0	0	1	0	5	21
0	0	0	0	1	0	6	21
0	0	0	1	1	0	7	21
0	0	0	1	1	0	8	21
0	1	1	0	1	0	1	22
0	1	0	0	1	0	2	22
0	0	0	0	1	0	3	22
0	1	0	0	1	0	4	22
0	0	0	0	1	0	5	22
0	0	0	0	1	0	6	22
0	0	0	1	1	0	7	22
0	0	0	1	1	0	8	22
0	1	1	0	1	0	1	23
1	1	0	0	1	0	2	23
0	0	0	0	1	0	3	23
0	1	0	0	1	0	4	23
0	0	0	0	1	0	5	23
0	0	0	0	1	0	6	23
0	0	0	1	1	0	7	23
0	0	0	1	1	0	8	23
0	1	1	0	1	0	1	24
0	1	0	0	1	0	2	24
1	0	0	0	1	0	3	24
0	1	0	0	1	0	4	24
0	0	0	0	1	0	5	24
0	0	0	0	1	0	6	24
0	0	0	1	1	0	7	24
0	0	0	1	1	0	8	24
0	1	1	0	1	0	1	25
0	1	0	0	1	0	2	25
0	0	0	0	1	0	3	25
0	1	0	0	1	0	4	25
0	0	0	0	1	0	5	25
1	0	0	0	1	0	6	25
0	0	0	1	1	0	7	25
0	0	0	1	1	0	8	25
0	1	1	0	1	0	1	26
0	1	0	0	1	0	2	26
0	0	0	0	1	0	3	26
0	1	0	0	1	0	4	26
1	0	0	0	1	0	5	26
0	0	0	0	1	0	6	26
0	0	0	1	1	0	7	26
0	0	0	1	1	0	8	26
0	1	1	0	1	0	1	27
0	1	0	0	1	0	2	27
0	0	0	0	1	0	3	27
0	1	0	0	1	0	4	27
0	0	0	0	1	0	5	27
0	0	0	0	1	0	6	27
0	0	0	1	1	0	7	27
0	0	0	1	1	0	8	27
0	1	1	0	1	0	1	28
0	1	0	0	1	0	2	28
0	0	0	0	1	0	3	28
0	1	0	0	1	0	4	28
0	0	0	0	1	0	5	28
0	0	0	0	1	0	6	28
0	0	0	1	1	0	7	28
0	0	0	1	1	0	8	28
0	1	1	0	1	0	1	29
0	1	0	0	1	0	2	29
0	0	0	0	1	0	3	29
0	1	0	0	1	0	4	29
0	0	0	0	1	0	5	29
0	0	0	0	1	0	6	29
0	0	0	1	1	0	7	29
0	0	0	1	1	0	8	29
0	1	1	0	1	0	1	30
0	1	0	0	1	0	2	30
0	0	0	0	1	0	3	30
0	1	0	0	1	0	4	30
0	0	0	0	1	0	5	30
0	0	0	0	1	0	6	30
0	0	0	1	1	0	7	30
0	0	0	1	1	0	8	30
0	1	1	0	1	0	1	31
0	1	0	0	1	0	2	31
0	0	0	0	1	0	3	31
0	1	0	0	1	0	4	31
0	0	0	0	1	0	5	31
0	0	0	0	1	0	6	31
0	0	0	1	1	0	7	31
0	0	0	1	1	0	8	31
0	1	1	0	1	0	1	32
1	1	0	0	1	0	2	32
0	0	0	0	1	0	3	32
0	1	0	0	1	0	4	32
0	0	0	0	1	0	5	32
0	0	0	0	1	0	6	32
0	0	0	1	1	0	7	32
0	0	0	1	1	0	8	32
0	1	1	0	1	0	1	33
0	1	0	0	1	0	2	33
0	0	0	0	1	0	3	33
0	1	0	0	1	0	4	33
0	0	0	0	1	0	5	33
0	0	0	0	1	0	6	33
0	0	0	1	1	0	7	33
0	0	0	1	1	0	8	33
0	1	1	0	1	0	1	34
0	1	0	0	1	0	2	34
0	0	0	0	1	0	3	34
0	1	0	0	1	0	4	34
0	0	0	0	1	0	5	34
0	0	0	0	1	0	6	34
0	0	0	1	1	0	7	34
0	0	0	1	1	0	8	34
0	1	1	0	1	0	1	35
0	1	0	0	1	0	2	35
0	0	0	0	1	0	3	35
0	1	0	0	1	0	4	35
0	0	0	0	1	0	5	35
0	0	0	0	1	0	6	35
0	0	0	1	1	0	7	35
0	0	0	1	1	0	8	35
0	1	1	0	1	0	1	36
0	1	0	0	1	0	2	36
0	0	0	0	1	0	3	36
0	1	0	0	1	0	4	36
0	0	0	0	1	0	5	36
0	0	0	0	1	0	6	36
0	0	0	1	1	0	7	36
0	0	0	1	1	0	8	36
0	1	1	0	1	0	1	37
1	1	0	0	1	0	2	37
0	0	0	0	1	0	3	37
0	1	0	0	1	0	4	37
0	0	0	0	1	0	5	37
0	0	0	0	1	0	6	37
0	0	0	1	1	0	7	37
0	0	0	1	1	0	8	37
0	1	1	0	1	0	1	38
0	1	0	0	1	0	2	38
0	0	0	0	1	0	3	38
0	1	0	0	1	0	4	38
0	0	0	0	1	0	5	38
0	0	0	0	1	0	6	38
0	0	0	1	1	0	7	38
0	0	0	1	1	0	8	38
0	1	1	0	1	0	1	39
0	1	0	0	1	0	2	39
0	0	0	0	1	0	3	39
0	1	0	0	1	0	4	39
0	0	0	0	1	0	5	39
0	0	0	0	1	0	6	39
0	0	0	1	1	0	7	39
0	0	0	1	1	0	8	39
0	1	1	0	1	0	1	40
0	1	0	0	1	0	2	40
0	0	0	0	1	0	3	40
0	1	0	0	1	0	4	40
0	0	0	0	1	0	5	40
0	0	0	0	1	0	6	40
0	0	0	1	1	0	7	40
0	0	0	1	1	0	8	40
0	1	1	0	1	0	1	41
0	1	0	0	1	0	2	41
0	0	0	0	1	0	3	41
0	1	0	0	1	0	4	41
0	0	0	0	1	0	5	41
0	0	0	0	1	0	6	41
0	0	0	1	1	0	7	41
0	0	0	1	1	0	8	41
0	1	1	0	1	0	1	42
0	1	0	0	1	0	2	42
0	0	0	0	1	0	3	42
0	1	0	0	1	0	4	42
0	0	0	0	1	0	5	42
0	0	0	0	1	0	6	42
0	0	0	1	1	0	7	42
0	0	0	1	1	0	8	42
0	1	1	0	1	0	1	43
0	1	0	0	1	0	2	43
0	0	0	0	1	0	3	43
0	1	0	0	1	0	4	43
0	0	0	0	1	0	5	43
0	0	0	0	1	0	6	43
0	0	0	1	1	0	7	43
0	0	0	1	1	0	8	43
0	1	1	0	1	0	1	44
0	1	0	0	1	0	2	44
0	0	0	0	1	0	3	44
0	1	0	0	1	0	4	44
0	0	0	0	1	0	5	44
0	0	0	0	1	0	6	44
0	0	0	1	1	0	7	44
0	0	0	1	1	0	8	44
0	1	1	0	1	0	1	45
0	1	0	0	1	0	2	45
0	0	0	0	1	0	3	45
0	1	0	0	1	0	4	45
0	0	0	0	1	0	5	45
0	0	0	0	1	0	6	45
0	0	0	1	1	0	7	45
0	0	0	1	1	0	8	45
1	1	1	0	1	0	1	46
0	1	0	0	1	0	2	46
0	0	0	0	1	0	3	46
0	1	0	0	1	0	4	46
0	0	0	0	1	0	5	46
0	0	0	0	1	0	6	46
0	0	0	1	1	0	7	46
0	0	0	1	1	0	8	46
0	1	1	0	1	0	1	47
0	1	0	0	1	0	2	47
0	0	0	0	1	0	3	47
0	1	0	0	1	0	4	47
0	0	0	0	1	0	5	47
0	0	0	0	1	0	6	47
0	0	0	1	1	0	7	47
0	0	0	1	1	0	8	47
2	1	1	0	1	0	1	48
0	1	0	0	1	0	2	48
0	0	0	0	1	0	3	48
0	1	0	0	1	0	4	48
0	0	0	0	1	0	5	48
0	0	0	0	1	0	6	48
0	0	0	1	1	0	7	48
0	0	0	1	1	0	8	48
0	1	1	0	1	0	1	49
0	1	0	0	1	0	2	49
0	0	0	0	1	0	3	49
0	1	0	0	1	0	4	49
0	0	0	0	1	0	5	49
0	0	0	0	1	0	6	49
0	0	0	1	1	0	7	49
0	0	0	1	1	0	8	49
0	1	1	0	1	0	1	50
0	1	0	0	1	0	2	50
0	0	0	0	1	0	3	50
0	1	0	0	1	0	4	50
0	0	0	0	1	0	5	50
0	0	0	0	1	0	6	50
0	0	0	1	1	0	7	50
0	0	0	1	1	0	8	50
7	1	1	0	1	0	1	51
5	1	0	0	1	0	2	51
0	0	0	0	1	0	3	51
0	1	0	0	1	0	4	51
0	0	0	0	1	0	5	51
0	0	0	0	1	0	6	51
0	0	0	1	1	0	7	51
0	0	0	1	1	0	8	51
3	1	1	0	1	0	1	52
0	1	0	0	1	0	2	52
0	0	0	0	1	0	3	52
0	1	0	0	1	0	4	52
0	0	0	0	1	0	5	52
0	0	0	0	1	0	6	52
0	0	0	1	1	0	7	52
0	0	0	1	1	0	8	52
0	1	1	0	1	0	1	53
0	1	0	0	1	0	2	53
0	0	0	0	1	0	3	53
0	1	0	0	1	0	4	53
0	0	0	0	1	0	5	53
0	0	0	0	1	0	6	53
0	0	0	1	1	0	7	53
0	0	0	1	1	0	8	53
0	1	1	0	1	0	1	54
0	1	0	0	1	0	2	54
0	0	0	0	1	0	3	54
0	1	0	0	1	0	4	54
0	0	0	0	1	0	5	54
0	0	0	0	1	0	6	54
0	0	0	1	1	0	7	54
0	0	0	1	1	0	8	54
0	1	1	0	1	0	1	55
0	1	0	0	1	0	2	55
0	0	0	0	1	0	3	55
0	1	0	0	1	0	4	55
0	0	0	0	1	0	5	55
0	0	0	0	1	0	6	55
0	0	0	1	1	0	7	55
0	0	0	1	1	0	8	55
0	1	1	0	1	0	1	56
0	1	0	0	1	0	2	56
0	0	0	0	1	0	3	56
0	1	0	0	1	0	4	56
0	0	0	0	1	0	5	56
0	0	0	0	1	0	6	56
0	0	0	1	1	0	7	56
0	0	0	1	1	0	8	56
0	1	1	0	1	0	1	57
1	1	0	0	1	0	2	57
0	0	0	0	1	0	3	57
0	1	0	0	1	0	4	57
0	0	0	0	1	0	5	57
0	0	0	0	1	0	6	57
0	0	0	1	1	0	7	57
0	0	0	1	1	0	8	57
1	1	1	0	1	0	1	58
1	1	0	0	1	0	2	58
0	0	0	0	1	0	3	58
0	1	0	0	1	0	4	58
0	0	0	0	1	0	5	58
0	0	0	0	1	0	6	58
0	0	0	1	1	0	7	58
0	0	0	1	1	0	8	58
0	1	1	0	1	0	1	59
0	1	0	0	1	0	2	59
0	0	0	0	1	0	3	59
0	1	0	0	1	0	4	59
0	0	0	0	1	0	5	59
0	0	0	0	1	0	6	59
0	0	0	1	1	0	7	59
0	0	0	1	1	0	8	59
0	1	1	0	0	1	1	0
0	1	0	0	0	1	2	0
0	0	0	0	0	1	3	0
0	1	0	0	0	1	4	0
1	0	0	0	0	1	5	0
0	0	0	0	0	1	6	0
0	0	0	1	0	1	7	0
0	0	0	1	0	1	8	0
0	1	1	0	0	1	1	1
0	1	0	0	0	1	2	1
0	0	0	0	0	1	3	1
0	1	0	0	0	1	4	1
0	0	0	0	0	1	5	1
0	0	0	0	0	1	6	1
0	0	0	1	0	1	7	1
0	0	0	1	0	1	8	1
0	1	1	0	0	1	1	2
0	1	0	0	0	1	2	2
0	0	0	0	0	1	3	2
0	1	0	0	0	1	4	2
0	0	0	0	0	1	5	2
1	0	0	0	0	1	6	2
0	0	0	1	0	1	7	2
0	0	0	1	0	1	8	2
0	1	1	0	0	1	1	3
0	1	0	0	0	1	2	3
0	0	0	0	0	1	3	3
0	1	0	0	0	1	4	3
0	0	0	0	0	1	5	3
0	0	0	0	0	1	6	3
0	0	0	1	0	1	7	3
0	0	0	1	0	1	8	3
0	1	1	0	0	1	1	4
0	1	0	0	0	1	2	4
0	0	0	0	0	1	3	4
0	1	0	0	0	1	4	4
0	0	0	0	0	1	5	4
0	0	0	0	0	1	6	4
0	0	0	1	0	1	7	4
0	0	0	1	0	1	8	4
0	1	1	0	0	1	1	5
0	1	0	0	0	1	2	5
0	0	0	0	0	1	3	5
0	1	0	0	0	1	4	5
0	0	0	0	0	1	5	5
0	0	0	0	0	1	6	5
0	0	0	1	0	1	7	5
1	0	0	1	0	1	8	5
0	1	1	0	0	1	1	6
0	1	0	0	0	1	2	6
0	0	0	0	0	1	3	6
0	1	0	0	0	1	4	6
0	0	0	0	0	1	5	6
0	0	0	0	0	1	6	6
0	0	0	1	0	1	7	6
0	0	0	1	0	1	8	6
0	1	1	0	0	1	1	7
0	1	0	0	0	1	2	7
0	0	0	0	0	1	3	7
0	1	0	0	0	1	4	7
0	0	0	0	0	1	5	7
0	0	0	0	0	1	6	7
0	0	0	1	0	1	7	7
0	0	0	1	0	1	8	7
0	1	1	0	0	1	1	8
0	1	0	0	0	1	2	8
0	0	0	0	0	1	3	8
0	1	0	0	0	1	4	8
0	0	0	0	0	1	5	8
0	0	0	0	0	1	6	8
0	0	0	1	0	1	7	8
0	0	0	1	0	1	8	8
0	1	1	0	0	1	1	9
0	1	0	0	0	1	2	9
0	0	0	0	0	1	3	9
0	1	0	0	0	1	4	9
0	0	0	0	0	1	5	9
0	0	0	0	0	1	6	9
0	0	0	1	0	1	7	9
0	0	0	1	0	1	8	9
0	1	1	0	0	1	1	10
0	1	0	0	0	1	2	10
0	0	0	0	0	1	3	10
0	1	0	0	0	1	4	10
0	0	0	0	0	1	5	10
0	0	0	0	0	1	6	10
1	0	0	1	0	1	7	10
0	0	0	1	0	1	8	10
0	1	1	0	0	1	1	11
0	1	0	0	0	1	2	11
0	0	0	0	0	1	3	11
0	1	0	0	0	1	4	11
0	0	0	0	0	1	5	11
0	0	0	0	0	1	6	11
0	0	0	1	0	1	7	11
0	0	0	1	0	1	8	11
0	1	1	0	0	1	1	12
0	1	0	0	0	1	2	12
0	0	0	0	0	1	3	12
0	1	0	0	0	1	4	12
0	0	0	0	0	1	5	12
0	0	0	0	0	1	6	12
0	0	0	1	0	1	7	12
0	0	0	1	0	1	8	12
0	1	1	0	0	1	1	13
0	1	0	0	0	1	2	13
0	0	0	0	0	1	3	13
0	1	0	0	0	1	4	13
0	0	0	0	0	1	5	13
1	0	0	0	0	1	6	13
0	0	0	1	0	1	7	13
0	0	0	1	0	1	8	13
0	1	1	0	0	1	1	14
0	1	0	0	0	1	2	14
0	0	0	0	0	1	3	14
0	1	0	0	0	1	4	14
0	0	0	0	0	1	5	14
1	0	0	0	0	1	6	14
0	0	0	1	0	1	7	14
0	0	0	1	0	1	8	14
0	1	1	0	0	1	1	15
0	1	0	0	0	1	2	15
0	0	0	0	0	1	3	15
0	1	0	0	0	1	4	15
0	0	0	0	0	1	5	15
0	0	0	0	0	1	6	15
0	0	0	1	0	1	7	15
0	0	0	1	0	1	8	15
0	1	1	0	0	1	1	16
0	1	0	0	0	1	2	16
0	0	0	0	0	1	3	16
0	1	0	0	0	1	4	16
0	0	0	0	0	1	5	16
0	0	0	0	0	1	6	16
0	0	0	1	0	1	7	16
0	0	0	1	0	1	8	16
0	1	1	0	0	1	1	17
0	1	0	0	0	1	2	17
0	0	0	0	0	1	3	17
0	1	0	0	0	1	4	17
0	0	0	0	0	1	5	17
0	0	0	0	0	1	6	17
0	0	0	1	0	1	7	17
0	0	0	1	0	1	8	17
0	1	1	0	0	1	1	18
0	1	0	0	0	1	2	18
0	0	0	0	0	1	3	18
1	1	0	0	0	1	4	18
0	0	0	0	0	1	5	18
0	0	0	0	0	1	6	18
0	0	0	1	0	1	7	18
0	0	0	1	0	1	8	18
0	1	1	0	0	1	1	19
0	1	0	0	0	1	2	19
0	0	0	0	0	1	3	19
0	1	0	0	0	1	4	19
0	0	0	0	0	1	5	19
0	0	0	0	0	1	6	19
0	0	0	1	0	1	7	19
0	0	0	1	0	1	8	19
0	1	1	0	0	1	1	20
0	1	0	0	0	1	2	20
0	0	0	0	0	1	3	20
0	1	0	0	0	1	4	20
0	0	0	0	0	1	5	20
0	0	0	0	0	1	6	20
0	0	0	1	0	1	7	20
0	0	0	1	0	1	8	20
0	1	1	0	1	1	1	21
0	1	0	0	1	1	2	21
1	0	0	0	1	1	3	21
0	1	0	0	1	1	4	21
0	0	0	0	1	1	5	21
0	0	0	0	1	1	6	21
0	0	0	1	1	1	7	21
0	0	0	1	1	1	8	21
0	1	1	0	1	1	1	22
1	1	0	0	1	1	2	22
0	0	0	0	1	1	3	22
0	1	0	0	1	1	4	22
1	0	0	0	1	1	5	22
0	0	0	0	1	1	6	22
0	0	0	1	1	1	7	22
0	0	0	1	1	1	8	22
0	1	1	0	1	1	1	23
0	1	0	0	1	1	2	23
0	0	0	0	1	1	3	23
0	1	0	0	1	1	4	23
0	0	0	0	1	1	5	23
1	0	0	0	1	1	6	23
0	0	0	1	1	1	7	23
1	0	0	1	1	1	8	23
0	1	1	0	1	1	1	24
0	1	0	0	1	1	2	24
1	0	0	0	1	1	3	24
0	1	0	0	1	1	4	24
1	0	0	0	1	1	5	24
0	0	0	0	1	1	6	24
0	0	0	1	1	1	7	24
0	0	0	1	1	1	8	24
0	1	1	0	1	1	1	25
0	1	0	0	1	1	2	25
0	0	0	0	1	1	3	25
0	1	0	0	1	1	4	25
0	0	0	0	1	1	5	25
0	0	0	0	1	1	6	25
0	0	0	1	1	1	7	25
0	0	0	1	1	1	8	25
1	1	1	0	1	1	1	26
0	1	0	0	1	1	2	26
0	0	0	0	1	1	3	26
0	1	0	0	1	1	4	26
0	0	0	0	1	1	5	26
0	0	0	0	1	1	6	26
0	0	0	1	1	1	7	26
0	0	0	1	1	1	8	26
3	1	1	0	1	1	1	27
0	1	0	0	1	1	2	27
0	0	0	0	1	1	3	27
0	1	0	0	1	1	4	27
0	0	0	0	1	1	5	27
0	0	0	0	1	1	6	27
0	0	0	1	1	1	7	27
0	0	0	1	1	1	8	27
0	1	1	0	1	1	1	28
0	1	0	0	1	1	2	28
0	0	0	0	1	1	3	28
1	1	0	0	1	1	4	28
0	0	0	0	1	1	5	28
0	0	0	0	1	1	6	28
0	0	0	1	1	1	7	28
0	0	0	1	1	1	8	28
0	1	1	0	1	1	1	29
0	1	0	0	1	1	2	29
0	0	0	0	1	1	3	29
0	1	0	0	1	1	4	29
1	0	0	0	1	1	5	29
0	0	0	0	1	1	6	29
0	0	0	1	1	1	7	29
0	0	0	1	1	1	8	29
0	1	1	0	1	1	1	30
0	1	0	0	1	1	2	30
0	0	0	0	1	1	3	30
0	1	0	0	1	1	4	30
0	0	0	0	1	1	5	30
0	0	0	0	1	1	6	30
0	0	0	1	1	1	7	30
0	0	0	1	1	1	8	30
1	1	1	0	1	1	1	31
0	1	0	0	1	1	2	31
0	0	0	0	1	1	3	31
0	1	0	0	1	1	4	31
0	0	0	0	1	1	5	31
0	0	0	0	1	1	6	31
0	0	0	1	1	1	7	31
0	0	0	1	1	1	8	31
0	1	1	0	1	1	1	32
0	1	0	0	1	1	2	32
0	0	0	0	1	1	3	32
0	1	0	0	1	1	4	32
0	0	0	0	1	1	5	32
0	0	0	0	1	1	6	32
0	0	0	1	1	1	7	32
0	0	0	1	1	1	8	32
0	1	1	0	1	1	1	33
0	1	0	0	1	1	2	33
0	0	0	0	1	1	3	33
0	1	0	0	1	1	4	33
0	0	0	0	1	1	5	33
0	0	0	0	1	1	6	33
1	0	0	1	1	1	7	33
0	0	0	1	1	1	8	33
0	1	1	0	1	1	1	34
0	1	0	0	1	1	2	34
0	0	0	0	1	1	3	34
0	1	0	0	1	1	4	34
0	0	0	0	1	1	5	34
0	0	0	0	1	1	6	34
0	0	0	1	1	1	7	34
0	0	0	1	1	1	8	34
0	1	1	0	1	1	1	35
0	1	0	0	1	1	2	35
0	0	0	0	1	1	3	35
0	1	0	0	1	1	4	35
0	0	0	0	1	1	5	35
0	0	0	0	1	1	6	35
0	0	0	1	1	1	7	35
0	0	0	1	1	1	8	35
0	1	1	0	1	1	1	36
0	1	0	0	1	1	2	36
0	0	0	0	1	1	3	36
0	1	0	0	1	1	4	36
0	0	0	0	1	1	5	36
0	0	0	0	1	1	6	36
0	0	0	1	1	1	7	36
0	0	0	1	1	1	8	36
0	1	1	0	1	1	1	37
0	1	0	0	1	1	2	37
0	0	0	0	1	1	3	37
0	1	0	0	1	1	4	37
0	0	0	0	1	1	5	37
0	0	0	0	1	1	6	37
0	0	0	1	1	1	7	37
0	0	0	1	1	1	8	37
0	1	1	0	1	1	1	38
1	1	0	0	1	1	2	38
0	0	0	0	1	1	3	38
0	1	0	0	1	1	4	38
0	0	0	0	1	1	5	38
0	0	0	0	1	1	6	38
0	0	0	1	1	1	7	38
0	0	0	1	1	1	8	38
0	1	1	0	1	1	1	39
0	1	0	0	1	1	2	39
0	0	0	0	1	1	3	39
0	1	0	0	1	1	4	39
0	0	0	0	1	1	5	39
0	0	0	0	1	1	6	39
0	0	0	1	1	1	7	39
0	0	0	1	1	1	8	39
0	1	1	0	1	1	1	40
0	1	0	0	1	1	2	40
0	0	0	0	1	1	3	40
0	1	0	0	1	1	4	40
0	0	0	0	1	1	5	40
0	0	0	0	1	1	6	40
0	0	0	1	1	1	7	40
0	0	0	1	1	1	8	40
0	1	1	0	1	1	1	41
0	1	0	0	1	1	2	41
0	0	0	0	1	1	3	41
0	1	0	0	1	1	4	41
0	0	0	0	1	1	5	41
0	0	0	0	1	1	6	41
0	0	0	1	1	1	7	41
0	0	0	1	1	1	8	41
0	1	1	0	1	1	1	42
0	1	0	0	1	1	2	42
0	0	0	0	1	1	3	42
0	1	0	0	1	1	4	42
0	0	0	0	1	1	5	42
0	0	0	0	1	1	6	42
0	0	0	1	1	1	7	42
0	0	0	1	1	1	8	42
0	1	1	0	1	1	1	43
0	1	0	0	1	1	2	43
0	0	0	0	1	1	3	43
0	1	0	0	1	1	4	43
0	0	0	0	1	1	5	43
0	0	0	0	1	1	6	43
0	0	0	1	1	1	7	43
0	0	0	1	1	1	8	43
0	1	1	0	1	1	1	44
0	1	0	0	1	1	2	44
0	0	0	0	1	1	3	44
0	1	0	0	1	1	4	44
0	0	0	0	1	1	5	44
0	0	0	0	1	1	6	44
0	0	0	1	1	1	7	44
0	0	0	1	1	1	8	44
0	1	1	0	1	1	1	45
0	1	0	0	1	1	2	45
0	0	0	0	1	1	3	45
0	1	0	0	1	1	4	45
0	0	0	0	1	1	5	45
0	0	0	0	1	1	6	45
0	0	0	1	1	1	7	45
0	0	0	1	1	1	8	45
0	1	1	0	1	1	1	46
0	1	0	0	1	1	2	46
0	0	0	0	1	1	3	46
0	1	0	0	1	1	4	46
0	0	0	0	1	1	5	46
0	0	0	0	1	1	6	46
0	0	0	1	1	1	7	46
0	0	0	1	1	1	8	46
0	1	1	0	1	1	1	47
0	1	0	0	1	1	2	47
0	0	0	0	1	1	3	47
0	1	0	0	1	1	4	47
0	0	0	0	1	1	5	47
0	0	0	0	1	1	6	47
0	0	0	1	1	1	7	47
0	0	0	1	1	1	8	47
0	1	1	0	1	1	1	48
0	1	0	0	1	1	2	48
0	0	0	0	1	1	3	48
0	1	0	0	1	1	4	48
0	0	0	0	1	1	5	48
0	0	0	0	1	1	6	48
0	0	0	1	1	1	7	48
0	0	0	1	1	1	8	48
0	1	1	0	1	1	1	49
0	1	0	0	1	1	2	49
0	0	0	0	1	1	3	49
0	1	0	0	1	1	4	49
0	0	0	0	1	1	5	49
0	0	0	0	1	1	6	49
0	0	0	1	1	1	7	49
0	0	0	1	1	1	8	49
0	1	1	0	1	1	1	50
0	1	0	0	1	1	2	50
0	0	0	0	1	1	3	50
0	1	0	0	1	1	4	50
0	0	0	0	1	1	5	50
0	0	0	0	1	1	6	50
0	0	0	1	1	1	7	50
0	0	0	1	1	1	8	50
0	1	1	0	1	1	1	51
0	1	0	0	1	1	2	51
0	0	0	0	1	1	3	51
0	1	0	0	1	1	4	51
0	0	0	0	1	1	5	51
0	0	0	0	1	1	6	51
0	0	0	1	1	1	7	51
0	0	0	1	1	1	8	51
0	1	1	0	1	1	1	52
0	1	0	0	1	1	2	52
0	0	0	0	1	1	3	52
0	1	0	0	1	1	4	52
0	0	0	0	1	1	5	52
0	0	0	0	1	1	6	52
0	0	0	1	1	1	7	52
0	0	0	1	1	1	8	52
0	1	1	0	1	1	1	53
0	1	0	0	1	1	2	53
0	0	0	0	1	1	3	53
0	1	0	0	1	1	4	53
0	0	0	0	1	1	5	53
0	0	0	0	1	1	6	53
0	0	0	1	1	1	7	53
0	0	0	1	1	1	8	53
0	1	1	0	1	1	1	54
0	1	0	0	1	1	2	54
0	0	0	0	1	1	3	54
0	1	0	0	1	1	4	54
0	0	0	0	1	1	5	54
0	0	0	0	1	1	6	54
0	0	0	1	1	1	7	54
0	0	0	1	1	1	8	54
0	1	1	0	1	1	1	55
0	1	0	0	1	1	2	55
0	0	0	0	1	1	3	55
0	1	0	0	1	1	4	55
0	0	0	0	1	1	5	55
0	0	0	0	1	1	6	55
0	0	0	1	1	1	7	55
0	0	0	1	1	1	8	55
0	1	1	0	1	1	1	56
0	1	0	0	1	1	2	56
0	0	0	0	1	1	3	56
0	1	0	0	1	1	4	56
0	0	0	0	1	1	5	56
0	0	0	0	1	1	6	56
0	0	0	1	1	1	7	56
0	0	0	1	1	1	8	56
0	1	1	0	1	1	1	57
0	1	0	0	1	1	2	57
0	0	0	0	1	1	3	57
0	1	0	0	1	1	4	57
0	0	0	0	1	1	5	57
0	0	0	0	1	1	6	57
0	0	0	1	1	1	7	57
0	0	0	1	1	1	8	57
0	1	1	0	1	1	1	58
0	1	0	0	1	1	2	58
0	0	0	0	1	1	3	58
0	1	0	0	1	1	4	58
0	0	0	0	1	1	5	58
0	0	0	0	1	1	6	58
0	0	0	1	1	1	7	58
0	0	0	1	1	1	8	58
0	1	1	0	1	1	1	59
0	1	0	0	1	1	2	59
0	0	0	0	1	1	3	59
0	1	0	0	1	1	4	59
0	0	0	0	1	1	5	59
0	0	0	0	1	1	6	59
0	0	0	1	1	1	7	59
0	0	0	1	1	1	8	59

## Sheet: LinksToiNaturalist
Month/Day/Year	iNaturalist link	Building initials	Scientific name	Common name
2019-09-12	https://www.inaturalist.org/observations/32614388	MEB	Myadestes townsendi	Townsend's Solitaire
2019-09-12	https://www.inaturalist.org/observations/32649602	MEB	Passeriformes	Perching Birds
2019-09-14	https://www.inaturalist.org/observations/32716251	WEB	Melospiza lincolnii	Lincoln's Sparrow
2019-09-19	https://www.inaturalist.org/observations/33049339	MEB	Leiothlypis celata	Orange-crowned Warbler
2019-09-19	https://www.inaturalist.org/observations/33049670	WEB	Passerina amoena	Lazuli Bunting
2019-09-21	https://www.inaturalist.org/observations/33153176	Law	Melospiza lincolnii	Lincoln's Sparrow
2019-09-21	https://www.inaturalist.org/observations/33152578	MEB	Spizella breweri	Brewer's Sparrow
2019-10-08	https://www.inaturalist.org/observations/34315960	Law	Zenaida macroura	Mourning Dove
2019-10-08	https://www.inaturalist.org/observations/34316583	WEB	Junco hyemalis	Dark-eyed Junco
2019-10-12	https://www.inaturalist.org/observations/34318887	JTB	Sphyrapicus nuchalis	Red-naped Sapsucker
2019-10-19	https://www.inaturalist.org/observations/34744192	LCB	Haemorhous mexicanus	House Finch
2019-10-22	https://www.inaturalist.org/observations/34766009	WEB	Setophaga coronata	Yellow-rumped Warbler
2019-11-02	https://www.inaturalist.org/observations/35296645	JTB	Bombycilla cedrorum	Cedar Waxwing
2019-11-05	https://www.inaturalist.org/observations/35335597	CSC	Passeriformes	Perching Birds
2019-11-07	https://www.inaturalist.org/observations/35435014	WEB	Setophaga coronata	Yellow-rumped Warbler
2019-11-09	https://www.inaturalist.org/observations/35597708	MEB	Poecile atricapillus	Black-capped Chickadee
2019-11-23	https://www.inaturalist.org/observations/35985111	JTB	Bombycilla cedrorum	Cedar Waxwing
2019-12-05	https://www.inaturalist.org/observations/36781520	JTB	Turdus migratorius	American Robin
2019-12-26	https://www.inaturalist.org/observations/37379631	AEB	Bombycilla cedrorum	Cedar Waxwing
2019-12-31	https://www.inaturalist.org/observations/37353788	AEB	Bombycilla cedrorum	Cedar Waxwing
2019-12-31	https://www.inaturalist.org/observations/37353848	AEB	Bombycilla cedrorum	Cedar Waxwing
2020-01-06	https://www.inaturalist.org/observations/37358442	AEB	Bombycilla cedrorum	Cedar Waxwing
2020-01-06	https://www.inaturalist.org/observations/37359001	AEB	Bombycilla cedrorum	Cedar Waxwing
2020-01-06	https://www.inaturalist.org/observations/37359297	AEB	Bombycilla cedrorum	Cedar Waxwing
2020-01-06	https://www.inaturalist.org/observations/37359380	AEB	Bombycilla cedrorum	Cedar Waxwing
2020-01-06	https://www.inaturalist.org/observations/37359433	AEB	Bombycilla cedrorum	Cedar Waxwing
2020-01-06	https://www.inaturalist.org/observations/37359553	AEB	Bombycilla cedrorum	Cedar Waxwing
2020-01-06	https://www.inaturalist.org/observations/37375369	AEB	Bombycilla cedrorum	Cedar Waxwing
2020-01-06	https://www.inaturalist.org/observations/37359699	JTB	Bombycilla cedrorum	Cedar Waxwing
2020-01-06	https://www.inaturalist.org/observations/37359952	JTB	Bombycilla cedrorum	Cedar Waxwing
2020-01-06	https://www.inaturalist.org/observations/37375303	JTB	Bombycilla cedrorum	Cedar Waxwing
2020-01-06	https://www.inaturalist.org/observations/37375558	JTB	Bombycilla cedrorum	Cedar Waxwing
2020-01-06	https://www.inaturalist.org/observations/37359824	JTB	Bombycilla cedrorum	Cedar Waxwing
2020-01-08	https://www.inaturalist.org/observations/37403397	AEB	Bombycilla cedrorum	Cedar Waxwing
2020-01-08	https://www.inaturalist.org/observations/37403611	AEB	Bombycilla cedrorum	Cedar Waxwing
2020-01-08	https://www.inaturalist.org/observations/37403916	AEB	Bombycilla cedrorum	Cedar Waxwing
2020-01-20	https://www.inaturalist.org/observations/37797241	JTB	Bombycilla cedrorum	Cedar Waxwing
2020-01-22	https://www.inaturalist.org/observations/37850963	AEB	Bombycilla cedrorum	Cedar Waxwing
2020-01-22	https://www.inaturalist.org/observations/37850865	JTB	Bombycilla cedrorum	Cedar Waxwing
2020-09-11	https://www.inaturalist.org/observations/59286195	MEB	Melospiza lincolnii	Lincoln's Sparrow
2020-09-16	https://www.inaturalist.org/observations/59848662	WEB	Geothlypis tolmiei	MacGillivray's Warbler
2020-09-22	https://www.inaturalist.org/observations/60540755	GC	Zenaida macroura	Mourning Dove
2020-10-04	https://www.inaturalist.org/observations/61742172	Law	Leiothlypis celata	Orange-crowned Warbler
2020-10-12	https://www.inaturalist.org/observations/63044269	WEB	Pipilo maculatus	Spotted Towhee
2020-10-14	https://www.inaturalist.org/observations/63045359	WEB	Junco hyemalis	Dark-eyed Junco
2020-10-23	https://www.inaturalist.org/observations/63343040	LCB	Junco hyemalis	Dark-eyed Junco
2020-10-30	https://www.inaturalist.org/observations/63840659	CSC	Junco hyemalis	Dark-eyed Junco
2020-11-01	https://www.inaturalist.org/observations/64042962	JTB	Bombycilla cedrorum	Cedar Waxwing
2020-11-01	https://www.inaturalist.org/observations/64043517	MEB	Junco hyemalis	Dark-eyed Junco
2020-11-04	https://www.inaturalist.org/observations/64699449	GC	Aves	Birds
2020-11-04	https://www.inaturalist.org/observations/64699219	WEB	Junco hyemalis	Dark-eyed Junco
2020-11-06	https://www.inaturalist.org/observations/64317694	CSC	Junco hyemalis	Dark-eyed Junco
2020-11-06	https://www.inaturalist.org/observations/64709461	MEB	Certhia americana	Brown Creeper
2020-11-11	https://www.inaturalist.org/observations/64690089	AEB	Bombycilla cedrorum	Cedar Waxwing
2020-11-13	https://www.inaturalist.org/observations/64814593	AEB	Bombycilla cedrorum	Cedar Waxwing
2020-11-13	https://www.inaturalist.org/observations/64814863	AEB	Bombycilla cedrorum	Cedar Waxwing
2020-11-13	https://www.inaturalist.org/observations/64815299	AEB	Bombycilla cedrorum	Cedar Waxwing
2020-11-15	https://www.inaturalist.org/observations/64972247	LCB	Bombycilla cedrorum	Cedar Waxwing
2020-11-18	https://www.inaturalist.org/observations/65721320	MEB	Junco hyemalis	Dark-eyed Junco
2020-11-23	https://www.inaturalist.org/observations/65488635	AEB	Bombycilla cedrorum	Cedar Waxwing
2020-11-27	https://www.inaturalist.org/observations/69103168	Law	Regulus calendula	Ruby-crowned Kinglet
2020-12-09	https://www.inaturalist.org/observations/66382895	JTB	Columba livia	Rock Pigeon
